# Supplementary material for: MICy: a Novel Flow Cytometric Method for Rapid Determination of Minimal Inhibitory Concentration
Source: Microbiol Spectr. 2021 Dec 8;9(3):e00901-21. doi: 10.1128/spectrum.00901-21 (PMC8653823; doi:10.1128/spectrum.00901-21)
Supplement: SUPPLEMENTAL FILE 1 — Supplemental material. Download SPECTRUM00901-21_Supp_2_seq1.xlsx, XLSX file, 0.01 MB [file spectrum00901-21_supp_2_seq1.xlsx]

## Sheet: Munka1
	E. coli
	LB						MH
	D1	M1	D2	M2	D3	M3	D1	M1	D2	M2	D3	M3
van	>8	>8	>8	>8	>8	>8	>8	>8	>8	>8	>8	>8
cip	≤0.125	≤0.125	≤0.125	≤0.125	0.5	≤0.125	≤0.125	≤0.125	≤0.125	≤0.125	≤0.125	≤0.125
lvx	≤0.125	≤0.125	≤0.125	≤0.125	≤0.125	≤0.125	≤0.125	≤0.125	≤0.125	≤0.125	≤0.125	≤0.125
cro	≤0.125	≤0.125	≤0.125	≤0.125	0.25	≤0.125	≤0.125	≤0.125	≤0.125	≤0.125	≤0.125	≤0.125
fep	≤0.5	≤0.5	≤0.5	≤0.5	0.25	≤0.5	≤0.5	≤0.5	≤0.5	≤0.5	≤0.5	≤0.5
amc	8	2	8	16	8	4	8	4	8	8	16	32
tzp	4	2	4	2	8	2	2	2	4	2	1	2
sxt	0.25	≤0.125	≤0.125	≤0.125	0.5	0.25	≤0.125	≤0.125	≤0.125	≤0.125	≤0.125	≤0.125
cfz	2	2	2	1	4	2	2	2	2	1	4	2
cst	0.25	0.25	1	2	2	2	4	4	4	4	0.25	0.5
imp	2	2	≤0.25	0.5	1	1	8	16	16	16	≤0.25	≤0.25
gen	2	2	2	4	8	8	2	2	4	2	0.25	2
	K. pneumoniae
	LB						MH
	D1	M1	D2	M2	D3	M3	D1	M1	D2	M2	D3	M3
van	>8	>8	8	>8	>8	>8	>8	>8	>8	>8	>8	>8
cip	0.5	1	1	0.5	4	>8	1	0.5	2	≤0.125	≤0.125	0.5
lvx	1	>8	2	1	1	2	0.5	0.25	0.5	≤0.125	≤0.125	0.25
cro	>8	>8	8	8	8	4	>8	2	>8	0.5	>8	2
fep	>8	2	8	0.5	2	1	0.5	0.25	0.5	≤0.125	1	0.25
amc	>32	>32	32	>32	16	8	>32	>32	>32	>32	>32	>32
tzp	16	>32	32	16	8	16	16	8	16	4	16	8
sxt	>8	>8	8	>8	>8	>8	0.25	≤0.125	0.5	≤0.125	≤0.125	0.25
cfz	1	>8	1	>8	>8	>8	4	>8	>8	>8	>8	>8
cst	>8	2	8	1	≤0.125	2	2	4	2	1	0.25	2
imp	>16	>16	>16	>16	16	2	>16	>16	>16	16	0.25	>16
gen	>8	>8	2	4	>8	>8	>8	>8	>8	8	>8	>8
	P. aeruginosa
	LB						MH
	D1	M1	D2	M2	D3	M3	D1	M1	D2	M2	D3	M3
van	>8	>8	>8	>8	>8	>8	>8	>8	>8	>8	>8	>8
cip	≤0.125	0.5	≤0.125	≤0.125	≤0.125	0.25	4	4	4	8	≤0.125	≤0.125
lvx	1	0.5	1	≤0.125	1	0.25	4	1	4	4	1	0.25
cro	8	8	>8	8	>8	>8	>8	>8	>8	>8	>8	>8
fep	2	1	2	2	2	2	8	8	4	8	4	4
amc	>32	>32	>32	>32	>32	>32	>32	>32	>32	>32	>32	>32
tzp	4	4	4	4	4	4	8	16	8	8	8	16
sxt	≤0.125	≤0.125	>8	>8	>8	>8	>8	>8	>8	>8	>8	>8
cfz	>8	>8	>8	>8	>8	>8	8	>8	>8	>8	>8	>8
cst	0.5	1	0.5	≤0.125	0.5	0.5	2	4	4	4	0.25	≤0.125
imp	16	8	>16	>16	>16	>16	>16	>16	>16	>16	4	1
gen	1	2	1	1	0.5	2	2	1	1	1	4	2
	E. faecalis
	LB						MH
	D1	M1	D2	M2	D3	M3	D1	M1	D2	M2	D3	M3
van	2	2	2	1	2	2	2	2	2	2	1	1
cip	4	>8	4	>8	4	>8	4	>8	4	8	2	1
lvx	0.5	2	0.5	4	0.5	4	2	4	2	4	1	2
cro	8	2	1	4	2	4	8	8	2	4	>8	4
fep	8	8	8	>8	8	>8	>8	>8	>8	>8	4	>8
amc	≤0.5	≤0.5	≤0.5	1	≤0.5	≤0.5	≤0.5	1	≤0.5	≤0.5	≤0.5	2
tzp	0.5	≤0.5	≤0.5	2	≤0.5	0.5	≤0.5	2	≤0.5	≤0.5	≤0.5	2
sxt	≤0.125	0.5	≤0.125	0.5	≤0.125	0.125	≤0.125	>8	≤0.125	8	≤0.125	≤0.125
cfz	8	>8	8	>8	8	>8	8	>8	8	>8	8	>8
cst	>8	>8	>8	>8	>8	>8	>8	>8	>8	>8	>8	>8
imp	≤0.25	≤0.25	≤0.25	0.5	≤0.25	0.5	16	>16	16	>16	≤0.25	1
gen	8	8	8	>8	8	>8	>8	>8	>8	>8	>8	>8
	S. pyogenes
	LB						MH
	D1	M1	D2	M2	D3	M3	D1	M1	D2	M2	D3	M3
van	≤0.125	≤0.125	≤0.125	≤0.125	≤0.125	≤0.125	0.25	0.25	0.25	0.5	0.25	0.25
cip	4	4	4	4	4	4	≤0.125	4	1	8	≤0.125	0.5
lvx	≤0.125	2	≤0.125	2	2	1	1	2	1	8	0.25	0.5
cro	≤0.125	≤0.125	≤0.125	≤0.125	≤0.125	≤0.125	≤0.125	≤0.125	≤0.125	≤0.125	≤0.125	0.25
fep	≤0.125	0.5	≤0.125	≤0.125	≤0.125	≤0.125	≤0.125	≤0.125	≤0.125	≤0.125	≤0.125	≤0.125
amc	≤0.5	4	≤0.5	≤0.5	≤0.5	≤0.5	≤0.5	1	≤0.5	≤0.5	≤0.5	≤0.5
tzp	≤0.5	≤0.5	≤0.5	1	≤0.5	≤0.5	≤0.5	≤0.5	≤0.5	≤0.5	≤0.5	≤0.5
sxt	0.25	0.5	0.25	>8	4	>8	≤0.125	>8	≤0.125	>8	0.5	2
cfz	≤0.125	0.5	≤0.125	≤0.125	≤0.125	≤0.125	≤0.125	≤0.125	≤0.125	≤0.125	≤0.125	≤0.125
cst	1	>8	2	>8	>8	>8	8	>8	8	>8	>8	>8
imp	≤0.25	≤0.25	≤0.25	≤0.25	≤0.25	≤0.25	≤0.25	≤0.25	≤0.25	≤0.25	≤0.25	≤0.25
gen	0.25	≤0.125	≤0.125	4	4	4	1	8	≤0.125	2	1	8
	S. aureus
	LB						MH
	D1	M1	D2	M2	D3	M3	D1	M1	D2	M2	D3	M3
van	0.5	0.5	1	0.5	0.5	0.5	1	1	1	1	0.5	0.5
cip	0.25	4	2	>8	2	2	4	4	2	4	0.5	0.5
lvx	≤0.125	1	≤0.125	2	1	0.5	0.5	0.25	0.5	0.5	0.25	0.25
cro	2	4	1	2	0.5	0.5	0.5	0.5	1	1	0.25	1
fep	2	4	2	2	2	1	1	2	1	2	2	4
amc	≤0.5	0.5	≤0.5	1	2	≤0.5	≤0.5	≤0.5	≤0.5	1	4	≤0.5
tzp	≤0.5	0.5	≤0.5	≤0.5	≤0.5	≤0.5	≤0.5	≤0.5	≤0.5	1	2	1
sxt	≤0.125	1	≤0.125	2	0.5	0.25	≤0.125	≤0.125	≤0.125	0.25	≤0.125	≤0.125
cfz	≤0.125	0.5	≤0.125	0.5	0.25	≤0.25	0.25	0.5	0.25	0.5	≤0.125	≤0.125
cst	>8	>8	>8	>8	>8	>8	>8	>8	>8	>8	>8	>8
imp	≤0.25	≤0.25	≤0.25	≤0.25	8	4	2	1	2	0.5	≤0.25	2
gen	≤0.125	≤0.125	1	4	2	2	0.25	0.5	0.25	≤0.125	≤0.125	1
