# Supplementary material for: MICy: a Novel Flow Cytometric Method for Rapid Determination of Minimal Inhibitory Concentration
Source: Microbiol Spectr. 2021 Dec 8;9(3):e00901-21. doi: 10.1128/spectrum.00901-21 (PMC8653823; doi:10.1128/spectrum.00901-21)
Supplement: SUPPLEMENTAL FILE 2 — Supplemental material. Download SPECTRUM00901-21_Supp_3_seq2.xlsx, XLSX file, 0.1 MB [file spectrum00901-21_supp_3_seq2.xlsx]

## Sheet: Munka1
Layout of antibiotics
van	cip	lvx	cro	fep	amc	tzp	sxt	cfz	cst	imp	gen
8	8	8	8	8	32	32	8	8	8	16	8	μg/ml
4	4	4	4	4	16	16	4	4	4	8	4	μg/ml
2	2	2	2	2	8	8	2	2	2	4	2	μg/ml
1	1	1	1	1	4	4	1	1	1	2	1	μg/ml
0.5	0.5	0.5	0.5	0.5	2	2	0.5	0.5	0.5	1	0.5	μg/ml
0.25	0.25	0.25	0.25	0.25	1	1	0.25	0.25	0.25	0.5	0.25	μg/ml
0.125	0.125	0.125	0.125	0.125	0.5	0.5	0.125	0.125	0.125	0.25	0.125	μg/ml
Max. growth				Empty broth				Inital bact. count
		Antibiotics - abbrevations
		van	vancomycin				tzp	piperacillin/tazobactam
		cip	ciprofloxacin				sxt	sulfomethoxazole/trimethoprim
		lvx	levofloxacin				cfz	cefazolin
		cro	ceftriaxone				cst	colistin
		fep	cefepime				imp	imipenem/cilastatin
		amc	amoxicillin/clavulanate				gen	gentamicin
	0 ' represents no growth in microdilution
	1 ' and grey (microdilution) or pink (MICy) colors represents growth
	Microdilution
E. coli
LB 1	van	cip	lvx	cro	fep	amc	tzp	sxt	cfz	cst	imp	gen
	1	0	0	0	0	0	0	0	0	0	0	0
	1	0	0	0	0	0	0	0	0	0	0	0
	1	0	0	0	0	0	0	0	0	0	0	0
	1	0	0	0	0	1	0	0	1	0	0	1
	1	0	0	0	0	1	1	0	1	0	1	1
	1	0	0	0	0	1	1	0	1	0	1	1
	1	0	0	0	0	1	1	1	1	1	1	1
	MICy
	van	cip	lvx	cro	fep	amc	tzp	sxt	cfz	cst	imp	gen
	3492	6	2	8	13	3	24	15	37	2	12	4
	1866	8	45	35	31	17	32	43	29	33	42	20
	2658	19	2	41	26	17	80	42	99	59	84	38
	2082	23	13	47	30	61	48	85	307	77	93	1040
	3550	57	17	47	36	246	61	123	675	280	318	1786
	1816	51	24	69	35	1423	375	131	1368	181	968	1826
	2826	44	42	101	37	587	1063	126	1441	285	955	1756
	2287	1638	2387	2079					275	298	310	259
	Mean of max. growth:			2097.75					Mean of inital bact. count:			285.5
	Growth ratio:		7.34764						2x Initial bact. count:			571
E. coli
LB 2	van	cip	lvx	cro	fep	amc	tzp	sxt	cfz	cst	imp	gen
	1	0	0	0	0	0	0	0	0	0	0	0
	1	0	0	0	0	0	0	0	0	0	0	0
	1	0	0	0	0	0	0	0	0	0	0	0
	1	0	0	0	0	1	0	0	1	0	0	1
	1	0	0	0	0	1	1	0	1	1	0	1
	1	0	0	0	0	1	1	0	1	1	0	1
	1	0	0	0	0	1	1	0	1	1	0	1
	van	cip	lvx	cro	fep	amc	tzp	sxt	cfz	cst	imp	gen
	10209	85	90	80	152	90	231	222	184	204	76	184
	11998	89	86	208	146	137	180	207	116	199	63	151
	15445	66	79	167	142	638	142	194	122	311	80	281
	16956	64	103	135	123	10796	85	259	166	466	105	7355
	17790	85	60	133	115	15098	118	199	1235	582	256	16721
	18263	110	126	111	119	21421	3596	225	22021	1135	456	17487
	14460	134	154	99	107	21348	15990	214	23834	6756	336	21374
	15813	17488	15450	16564					222	259	213	240
	Mean of max. growth:			16328.8					Mean of inital bact. count:			233.5
	Growth ratio:		69.9304						2x Initial bact. count:			467
E. coli
LB 3	van	cip	lvx	cro	fep	amc	tzp	sxt	cfz	cst	imp	gen
	1	0	0	0	0	0	0	0	0	0	0	0
	1	0	0	0	0	0	0	0	0	0	0	1
	1	0	0	0	0	0	0	0	1	0	0	1
	1	0	0	0	0	1	1	0	1	1	0	1
	1	0	0	0	0	1	1	0	1	1	0	1
	1	1	0	0	0	1	1	1	1	1	1	1
	1	1	0	1	1	1	1	1	1	1	1	1
	van	cip	lvx	cro	fep	amc	tzp	sxt	cfz	cst	imp	gen
	28245	169	72	643	1579	756	1039	1238	1563	1257	1019	1609
	7892	74	24	347	585	246	753	371	737	471	180	1439
	9236	213	17	434	521	467	667	353	686	816	384	10097
	8350	302	31	476	505	545	528	354	4834	1200	442	13615
	7245	292	48	523	582	4075	457	521	11418	1606	633	15999
	7110	440	128	454	420	10631	4356	814	10545	4400	1050	8438
	7755	508	419	684	743	10062	8845	1014	11596	6994	2013	10365
	27973	42077	32654	38853					820	911	803	795
	Mean of max. growth:			35389.2					Mean of inital bact. count:			832.25
	Growth ratio:		42.5224						2x Initial bact. count:			1664.5
E. coli
MH 1	van	cip	lvx	cro	fep	amc	tzp	sxt	cfz	cst	imp	gen
	1	0	0	0	0	0	0	0	0	0	0	0
	1	0	0	0	0	0	0	0	0	0	0	0
	1	0	0	0	0	0	0	0	0	1	1	0
	1	0	0	0	0	1	0	0	1	1	1	1
	1	0	0	0	0	1	0	0	1	1	1	1
	1	0	0	0	0	1	1	0	1	1	1	1
	1	0	0	0	0	1	1	0	1	1	1	1
	van	cip	lvx	cro	fep	amc	tzp	sxt	cfz	cst	imp	gen
	17206	456	281	266	714	247	449	887	459	639	416	661
	22650	435	190	291	548	302	280	1074	399	881	5202	565
	24045	318	236	311	352	385	326	785	462	1929	13532	794
	24303	622	409	334	285	867	376	987	7433	9158	18121	2191
	26283	610	443	310	337	9336	462	1169	22046	11402	18641	4841
	22406	694	628	209	339	12965	5416	1071	18031	14652	22079	11752
	21598	562	644	327	452	17061	11675	1081	16973	11898	22916	20265
	21869	18015	20263	19551					1170	1094	916	1189
	Mean of max. growth:			19924.5					Mean of inital bact. count:			1092.25
	Growth ratio:		18.2417						2x Initial bact. count:			2184.5
E. coli
MH 2	van	cip	lvx	cro	fep	amc	tzp	sxt	cfz	cst	imp	gen
	1	0	0	0	0	0	0	0	0	0	0	0
	1	0	0	0	0	0	0	0	0	0	1	0
	1	0	0	0	0	0	0	0	0	1	1	1
	1	0	0	0	0	1	0	0	1	1	1	1
	1	0	0	0	0	1	1	0	1	1	1	1
	1	0	0	0	0	1	1	0	1	1	1	1
	1	0	0	0	0	1	1	0	1	1	1	1
	van	cip	lvx	cro	fep	amc	tzp	sxt	cfz	cst	imp	gen
	28027	128	194	176	1059	103	517	830	58	466	603	657
	43338	1226	25	260	350	146	368	449	264	510	4143	502
	44750	985	1286	147	151	156	203	448	284	1686	16059	544
	43092	950	1079	204	139	1698	185	517	221	12186	28596	1211
	40719	849	1057	171	167	17063	214	605	6828	24041	45172	9265
	44094	647	900	195	360	23155	6551	605	23634	30265	32467	29996
	38545	760	908	340	421	25859	18190	661	31637	29256	31336	32765
	26903	32175	33611	28944					1010	1029	1367	771
	Mean of max. growth:			30408.2					Mean of inital bact. count:			1044.25
	Growth ratio:		29.1197						2x Initial bact. count:			2088.5
E. coli
MH 3	van	cip	lvx	cro	fep	amc	tzp	sxt	cfz	cst	imp	gen
	1	0	0	0	0	0	0	0	0	0	0	0
	1	0	0	0	0	0	0	0	0	0	0	0
	1	0	0	0	0	1	0	0	1	0	0	0
	1	0	0	0	0	1	0	0	1	0	0	0
	1	0	0	0	0	1	0	0	1	0	0	0
	1	0	0	0	0	1	0	0	1	0	0	0
	1	0	0	0	0	1	1	0	1	1	0	1
	van	cip	lvx	cro	fep	amc	tzp	sxt	cfz	cst	imp	gen
	82427	54	25	290	227	166	250	600	292	550	113	660
	84656	37	23	487	314	1769	293	673	327	28	86	569
	84656	60	44	386	239	34233	373	902	398	86	125	917
	84656	115	111	337	258	64317	350	755	19316	44	424	3842
	84656	208	261	343	252	76912	433	844	80252	590	3567	56150
	84656	316	561	314	292	62188	7137	862	80860	7581	4133	75555
	84656	646	559	314	390	76370	39047	985	78548	21721	2490	84761
	75099	91313	86807	82364					1599	1569	1400	1790
	Mean of max. growth:			83895.8					Mean of inital bact. count:			1589.5
	Growth ratio:		52.7812						2x Initial bact. count:			3179
K. pneumoniae
LB 1	van	cip	lvx	cro	fep	amc	tzp	sxt	cfz	cst	imp	gen
	1	0	0	1	1	1	0	1	0	1	1	1
	1	0	0	1	1	1	0	1	0	1	1	1
	1	0	0	1	1	1	1	1	0	1	1	1
	1	0	0	1	1	1	1	1	0	1	1	1
	1	0	1	1	1	1	1	1	1	1	1	1
	1	1	1	1	1	1	1	1	1	1	1	1
	1	1	1	1	1	1	1	1	1	1	1	1
	van	cip	lvx	cro	fep	amc	tzp	sxt	cfz	cst	imp	gen
	7815	648	777	853	1013	11145	1063	1790	10410	567	13633	6105
	8400	795	1143	917	1067	14655	1584	1956	15026	504	18073	15420
	8007	792	919	2353	651	12824	9335	1974	12280	629	14793	14180
	7455	794	953	7230	849	10513	11885	2181	9806	736	13402	14329
	16155	648	954	8267	3614	13024	10722	2203	12524	898	12812	12930
	8430	922	3833	8921	7983	11130	13341	5099	13112	2223	15165	10981
	9240	2608	6653	9969	13967	12106	12510	10218	11952	10829	16631	14175
	8051	8760	11580	14381					462	420	435	409
	Mean of max. growth:			10693					Mean of inital bact. count:			431.5
	Growth ratio:		24.781						2x Initial bact. count:			863
K. pneumoniae
LB 2	van	cip	lvx	cro	fep	amc	tzp	sxt	cfz	cst	imp	gen
	0	0	0	0	0	0	0	0	0	0	1	0
	1	0	0	1	1	0	1	1	0	1	1	0
	1	0	0	1	1	1	1	1	0	1	1	0
	1	0	1	1	1	1	1	1	0	1	1	1
	1	1	1	1	1	1	1	1	1	1	1	1
	1	1	1	1	1	1	1	1	1	1	1	1
	1	1	1	1	1	1	1	1	1	1	1	1
	van	cip	lvx	cro	fep	amc	tzp	sxt	cfz	cst	imp	gen
	36417	450	572	766	775	53817	912	50780	41825	219	57411	514
	63661	676	708	431	514	55970	705	55927	56867	124	53439	433
	43251	591	568	685	373	56001	433	52813	60760	118	54949	571
	48865	486	386	14086	421	54002	29039	55639	55005	299	58782	3632
	55366	235	465	26709	275	32223	40320	40887	46620	1576	47985	39170
	49733	2885	12079	28265	10964	49469	54960	57944	53149	39334	53756	61976
	52116	16347	36196	27398	48898	53318	62157	60478	59261	65099	56346	56978
	61845	51721	49061	53814					493	388	382	274
	Mean of max. growth:			54110.2					Mean of inital bact. count:			384.25
	Growth ratio:		140.82						2x Initial bact. count:			768.5
K. pneumoniae
LB 3	van	cip	lvx	cro	fep	amc	tzp	sxt	cfz	cst	imp	gen
	1	0	0	0	0	0	0	1	1	0	0	1
	1	0	0	1	0	0	0	1	1	0	1	1
	1	1	0	1	0	1	0	1	1	0	1	1
	1	1	0	1	1	1	1	1	1	0	1	1
	1	1	1	1	1	1	1	1	1	0	1	1
	1	1	1	1	1	1	1	1	1	0	1	1
	1	1	1	1	1	1	1	1	1	0	1	1
	van	cip	lvx	cro	fep	amc	tzp	sxt	cfz	cst	imp	gen
	26154	374	310	404	432	177	514	3270	2744	194	58	464
	24316	671	403	194	246	177	589	30689	27265	313	72	4533
	137884	4265	460	4108	192	222	598	30524	25256	294	73	3191
	23443	14863	461	24755	88	25898	928	28872	23068	612	116	3750
	27799	24330	1257	23758	674	23948	1197	33925	29818	1677	340	17697
	30069	23548	11442	23345	17937	24832	3599	27175	25918	32624	667	33177
	29516	31031	23908	27088	20848	27471	12199	31198	23908	40633	1609	33177
	31031	29811	31672						321	344	297	250
	Mean of max. growth:			30838					Mean of inital bact. count:			303
	Growth ratio:		101.776						2x Initial bact. count:			606
K. pneumoniae
MH 1	van	cip	lvx	cro	fep	amc	tzp	sxt	cfz	cst	imp	gen
	1	0	0	1	0	1	0	0	0	0	1	1
	1	0	0	1	0	1	0	0	0	0	1	1
	1	0	0	1	0	1	1	0	1	0	1	1
	1	0	0	1	0	1	1	0	1	1	1	1
	1	1	0	1	0	1	1	0	1	1	1	1
	1	1	1	1	1	1	1	0	1	1	1	1
	1	1	1	1	1	1	1	1	1	1	1	1
	van	cip	lvx	cro	fep	amc	tzp	sxt	cfz	cst	imp	gen
	13533	558	447	383	634	16799	1020	826	20808	553	919	21168
	22785	339	428	252	276	20968	389	418	23325	412	1093	23885
	30002	349	447	210	246	22972	329	405	30000	931	18764	26357
	27251	282	358	1336	422	22220	12883	374	28320	1848	21257	28339
	27996	267	261	12523	185	21065	19261	416	30150	10826	24122	31133
	27527	987	244	18238	379	19835	23596	242	30997	21087	23951	30429
	33031	10350	2464	22501	14125	22561	18840	362	29650	22821	22129	27667
	29059	29668	31230	30884					219	260	211	219
	Mean of max. growth:			30210.2					Mean of inital bact. count:			227.25
	Growth ratio:		132.938						2x Initial bact. count:			454.5
K. pneumoniae
MH 2	van	cip	lvx	cro	fep	amc	tzp	sxt	cfz	cst	imp	gen
	1	0	0	1	0	1	0	0	1	0	1	1
	1	0	0	1	0	1	0	0	1	0	1	1
	1	0	0	1	0	1	1	0	1	0	1	1
	1	1	0	1	0	1	1	0	1	1	1	1
	1	1	0	1	0	1	1	0	1	1	1	1
	1	1	1	1	1	1	1	1	1	1	1	1
	1	1	1	1	1	1	1	1	1	1	1	1
	van	cip	lvx	cro	fep	amc	tzp	sxt	cfz	cst	imp	gen
	18105	1329	940	709	1081	19868	1942	1512	7727	863	1842	3381
	20987	1160	795	1022	814	22066	813	1521	11936	668	19801	4078
	25880	1018	3304	710	768	20642	802	1644	21004	418	16958	9685
	27542	1132	1195	687	831	25714	769	1794	19407	692	18363	16267
	19181	882	991	2192	866	23556	12080	2015	18602	14277	19424	18620
	23635	985	918	10506	760	22519	27036	2259	22643	20987	18685	19708
	20089	1224	894	19791	1401	25025	18316	2275	22459	25587	20014	20036
	28170	15888	18224	24571					2681	2729	2669	2685
	Mean of max. growth:			21713.2					Mean of inital bact. count:			2691
	Growth ratio:		8.06884						2x Initial bact. count:			5382
K. pneumoniae
MH 3	van	cip	lvx	cro	fep	amc	tzp	sxt	cfz	cst	imp	gen
	1	0	0	1	0	1	0	0	1	0	0	1
	1	0	0	1	0	1	0	0	1	0	0	1
	1	0	0	1	0	1	1	0	1	0	0	1
	1	0	0	1	0	1	1	0	1	0	0	1
	1	0	0	1	1	1	1	0	1	0	0	1
	1	0	0	1	1	1	1	0	1	0	0	1
	1	0	0	1	1	1	1	0	1	1	1	1
	van	cip	lvx	cro	fep	amc	tzp	sxt	cfz	cst	imp	gen
	60089	313	345	315	1363	36075	326	600	28760	557	30216	34480
	55888	216	845	142	197	32879	291	474	31421	403	24597	26958
	60641	261	322	85	143	28917	317	590	29948	341	30371	27171
	59900	331	266	944	55	34720	25174	501	34138	10398	38845	30651
	61725	180	115	25967	60	32279	37584	576	33674	30991	34708	33372
	54342	2611	214	37656	219	31153	35679	485	37440	32391	39225	32980
	58196	15251	4162	38461	17746	47228	37520	462	36981	34077	35006	35564
	61375	50094	48567	55084					348	358	377	317
	Mean of max. growth:			53780					Mean of inital bact. count:			350
	Growth ratio:		153.657						2x Initial bact. count:			700
P. aeruginosa
LB 1	van	cip	lvx	cro	fep	amc	tzp	sxt	cfz	cst	imp	gen
	1	0	0	0	0	1	0	0	1	0	0	0
	1	0	0	1	0	1	0	0	1	0	1	0
	1	0	0	1	0	1	0	0	1	0	1	0
	1	0	0	1	1	1	0	0	1	0	1	0
	1	0	1	1	1	1	1	0	1	0	1	1
	1	0	1	1	1	1	1	0	1	1	1	1
	1	0	1	1	1	1	1	0	1	1	1	1
	van	cip	lvx	cro	fep	amc	tzp	sxt	cfz	cst	imp	gen
	846	26	144	48	33	223	20	16	882	11	41	23
	676	145	101	186	52	524	34	49	634	20	66	46
	1067	196	159	379	66	380	86	42	1762	44	356	119
	1211	207	202	685	108	442	81	35	663	86	573	196
	1273	177	202	803	458	868	243	19	601	197	574	568
	1373	226	162	788	357	880	441	62	673	693	657	932
	1279	432	300	839	419	794	1041	22	1156	566	720	1164
	800	1240	765	940					114	129	99	117
	Mean of max. growth:			936.25					Mean of inital bact. count:			114.75
	Growth ratio:		8.15904						2x Initial bact. count:			229.5
P. aeruginosa
LB 2	van	cip	lvx	cro	fep	amc	tzp	sxt	cfz	cst	imp	gen
	1	0	0	1	0	1	0	1	1	0	1	0
	1	0	0	1	0	1	0	1	1	0	1	0
	1	0	0	1	0	1	0	1	1	0	1	0
	1	0	0	1	1	1	0	1	1	0	1	0
	1	0	1	1	1	1	1	1	1	0	1	1
	1	0	1	1	1	1	1	1	1	1	1	1
	1	0	1	1	1	1	1	1	1	1	1	1
	van	cip	lvx	cro	fep	amc	tzp	sxt	cfz	cst	imp	gen
	5613	160	154	140	188	3771	130	1368	6142	113	5823	367
	4519	116	133	447	92	3045	60	2343	5602	101	5553	177
	4009	113	128	1337	101	3624	64	3141	6151	110	5219	178
	3749	114	115	2973	365	4401	96	3865	5537	85	5444	176
	3763	158	98	2645	2099	4576	396	5977	5594	88	4970	1172
	4417	156	145	3232	2675	4052	1872	4835	5101	64	5508	3336
	4175	131	124	4359	3320	4189	4182	4950	6721	76	5246	4898
	5013	4127	4488	4624					282	251	380	204
	Mean of max. growth:			4563					Mean of inital bact. count:			279.25
	Growth ratio:		16.3402						2x Initial bact. count:			558.5
P. aeruginosa
LB 3	van	cip	lvx	cro	fep	amc	tzp	sxt	cfz	cst	imp	gen
	1	0	0	1	0	1	0	1	1	0	1	0
	1	0	0	1	0	1	0	1	1	0	1	0
	1	0	0	1	0	1	0	1	1	0	1	0
	1	0	0	1	1	1	0	1	1	0	1	0
	1	0	1	1	1	1	1	1	1	0	1	0
	1	0	1	1	1	1	1	1	1	1	1	1
	1	0	1	1	1	1	1	1	1	1	1	1
	van	cip	lvx	cro	fep	amc	tzp	sxt	cfz	cst	imp	gen
	921	243	170	181	137	914	147	1213	2204	101	2083	200
	1028	227	209	355	237	1045	208	1589	1800	85	1922	234
	1021	225	298	504	205	1083	240	1546	1636	61	1572	219
	1077	229	239	675	203	923	195	1517	1414	98	1288	271
	807	1730	231	824	377	1009	216	1425	1405	95	1206	614
	1008	310	286	1166	846	1088	519	1558	1592	190	1373	963
	975	302	288	1423	1002	1356	897	1440	1732	527	1327	1418
	2243	2612	2033	2330					160	129	202	142
	Mean of max. growth:			2304.5					Mean of inital bact. count:			158.25
	Growth ratio:		14.5624						2x Initial bact. count:			316.5
P. aeruginosa
MH 1	van	cip	lvx	cro	fep	amc	tzp	sxt	cfz	cst	imp	gen
	1	0	0	1	0	1	0	1	0	0	1	0
	1	0	0	1	1	1	0	1	1	0	1	0
	1	1	1	1	1	1	0	1	1	0	1	0
	1	1	1	1	1	1	1	1	1	1	1	1
	1	1	1	1	1	1	1	1	1	1	1	1
	1	1	1	1	1	1	1	1	1	1	1	1
	1	1	1	1	1	1	1	1	1	1	1	1
	van	cip	lvx	cro	fep	amc	tzp	sxt	cfz	cst	imp	gen
	8569	400	299	5155	1263	4348	310	2720	9235	369	8009	482
	24374	836	320	14505	6495	14085	383	11303	18264	660	15788	500
	23202	2449	487	20491	13615	15848	2587	22008	19284	7146	21034	326
	20325	6286	1630	19043	14417	16962	9181	20200	17833	18197	19820	1755
	22175	10202	5073	20187	19412	16634	13457	19360	18827	17674	21815	8178
	24697	17100	11131	18954	16497	17390	15720	18092	19157	18865	20817	16095
	30978	18103	14449	18588	18347	19360	17702	19127	19121	17924	18911	20143
	21325	18477	21107	20033					2296	2319	2491	2404
	Mean of max. growth:			20235.5					Mean of inital bact. count:			2377.5
	Growth ratio:		8.51125						2x Initial bact. count:			4755
P. aeruginosa
MH 2	van	cip	lvx	cro	fep	amc	tzp	sxt	cfz	cst	imp	gen
	1	0	0	1	0	1	0	1	1	0	1	0
	1	0	0	1	0	1	0	1	1	0	1	0
	1	1	1	1	1	1	0	1	1	1	1	0
	1	1	1	1	1	1	1	1	1	1	1	0
	1	1	1	1	1	1	1	1	1	1	1	1
	1	1	1	1	1	1	1	1	1	1	1	1
	1	1	1	1	1	1	1	1	1	1	1	1
	van	cip	lvx	cro	fep	amc	tzp	sxt	cfz	cst	imp	gen
	86955	1020	981	24866	171	46679	368	41368	61361	554	57970	1153
	80984	6218	1031	57177	6250	77276	430	73227	69365	217	90139	699
	74858	12438	9086	53451	30611	71094	570	72552	59083	58212	85305	677
	72428	47469	23977	63985	49091	64376	21570	71927	68791	74468	79099	817
	72705	56384	41148	93017	62575	80240	45473	75154	76125	77607	80974	10492
	76873	76781	57739	76511	69893	73485	51037	65970	72812	80524	74265	61713
	83256	66561	60672	75495	68279	77538	71126	80176	78015	80167	78841	80824
	84757	99176	87598	90119					995	956	1075	1111
	Mean of max. growth:			90412.5					Mean of inital bact. count:			1034.25
	Growth ratio:		87.4184						2x Initial bact. count:			2068.5
P. aeruginosa
MH 3	van	cip	lvx	cro	fep	amc	tzp	sxt	cfz	cst	imp	gen
	1	0	0	1	0	1	0	1	1	0	0	0
	1	0	0	1	0	1	0	1	1	0	0	0
	1	0	0	1	1	1	0	1	1	0	0	1
	1	0	0	1	1	1	1	1	1	0	1	1
	1	0	1	1	1	1	1	1	1	0	1	1
	1	0	1	1	1	1	1	1	1	0	1	1
	1	0	1	1	1	1	1	1	1	1	1	1
	van	cip	lvx	cro	fep	amc	tzp	sxt	cfz	cst	imp	gen
	7105	105	100	8005	165	6678	821	6273	10984	35	464	204
	10040	144	135	8327	634	6955	1091	7432	8665	6	390	242
	8682	140	154	9303	2852	7125	1595	9563	9368	6	335	583
	8761	143	194	8034	5049	7420	3439	8496	10332	6	317	3154
	9991	135	181	8818	6247	6884	6485	9084	8862	22	435	6896
	11558	282	468	9747	8145	7576		9377	11054	24	7030	9840
	11370	1183	1917	9137	7290	9064	7746	12422	11561	77	15078	12098
	9106	12655	8789	9558					1351	737	1666	989
	Mean of max. growth:			10027					Mean of inital bact. count:			1185.75
	Growth ratio:		8.45625						2x Initial bact. count:			2371.5
E. faecalis
LB 1	van	cip	lvx	cro	fep	amc	tzp	sxt	cfz	cst	imp	gen
	0	0	0	0	0	0	0	0	0	1	0	0
	0	0	0	1	1	0	0	0	1	1	0	1
	0	1	0	1	1	0	0	0	1	1	0	1
	1	1	0	1	1	0	0	0	1	1	0	1
	1	1	0	1	1	0	0	0	1	1	0	1
	1	1	1	1	1	0	0	0	1	1	0	1
	1	1	1	1	1	0	1	0	1	1	0	1
	van	cip	lvx	cro	fep	amc	tzp	sxt	cfz	cst	imp	gen
	1566	2241	2230	1565	1283	2000	1280	1817	2759	15178	1310	2900
	1641	3997	2442	1349	2189	2845	1984	2765	5731	16266	2112	2679
	1583	7192	2742	1695	3566	2178	2224	2134	8072	15478	1855	4758
	1655	10166	2904	2218	5107	2291	2035	2544	11578	13608	1898	7555
	4011	13465	3997	3601	6771	2203	2435	2664	12831	10793	2251	10379
	7089	12071	6926	4904	8957	2886	1822	2639	9689	8878	2595	12766
	10146	11163	11483	7291	10342	2855	1999	3090	12833	7615	2077	10001
	10510	11547	10608	9938					1357	1309	1604	1734
	Mean of max. growth:			10650.8					Mean of inital bact. count:			1501
	Growth ratio:		7.09577						2x Initial bact. count:			3002
E. faecalis
LB 2	van	cip	lvx	cro	fep	amc	tzp	sxt	cfz	cst	imp	gen
	0	0	0	0	0	0	0	0	0	1	0	0
	0	0	0	0	1	0	0	0	1	1	0	1
	0	1	0	0	1	0	0	0	1	1	0	1
	1	1	0	0	1	0	0	0	1	1	0	1
	1	1	0	1	1	0	0	0	1	1	0	1
	1	1	1	1	1	0	0	0	1	1	0	1
	1	1	1	1	1	0	0	0	1	1	0	1
	van	cip	lvx	cro	fep	amc	tzp	sxt	cfz	cst	imp	gen
	1104	1549	1325	1278	6296	1041	1227	1065	6613	23276	786	14743
	1037	2460	851	823	9084	1332	1112	1132	15840	24258	1267	24086
	731	8546	1548	918	15600	1285	1277	1223	24516	23082	1113	29879
	599	16249	5516	2056	23688	1058	1297	1112	31370	25089	1138	29674
	10895	23732	13023	2552	26056	1263	1168	973	28838	23160	1350	26280
	16713	22232	27615	5478	26298	1234	1263	1165	32151	23145	1557	26435
	22515	23295	27075	13599	35429	1350	3907	2429	36171	27589	1246	26855
	32809	30989	40139	35913					759	602	672	644
	Mean of max. growth:			34962.5					Mean of inital bact. count:			669.25
	Growth ratio:		52.2413						2x Initial bact. count:			1338.5
E. faecalis
LB 3	van	cip	lvx	cro	fep	amc	tzp	sxt	cfz	cst	imp	gen
	0	0	0	0	0	0	0	0	0	1	0	0
	0	0	0	0	1	0	0	0	1	1	0	1
	0	1	0	0	1	0	0	0	1	1	0	1
	1	1	0	1	1	0	0	0	1	1	0	1
	1	1	0	1	1	0	0	0	1	1	0	1
	1	1	1	1	1	0	0	0	1	1	0	1
	1	1	1	1	1	0	0	0	1	1	0	1
	van	cip	lvx	cro	fep	amc	tzp	sxt	cfz	cst	imp	gen
	1737	2639	2090	1538	1626	1643	392	2206	3434	11382	1767	3045
	1801	3393	2368	1668	2265	1861	1829	2335	6974	14753	2218	5655
	1711	7079	2408	1899	4334	2277	1859	2831	9700	17043	1898	9090
	1903	9823	3534	3666	5348	1955	2104	2684	11784	16951	1585	11295
	3634	11980	3748	3901	8187	1638	2110	2841	12238	13511	1895	13365
	6603	12271	7633	4804	9419	1897	1854	2758	11316	14890	2062	12660
	9351	13226	11848	7863	14840	1846	3079	2992	13606	15296	2295	14460
	12574	14655	13530	14492	332	224			1860	1955	2074	1705
	Mean of max. growth:			13812.8					Mean of inital bact. count:			1898.5
	Growth ratio:		7.27561						2x Initial bact. count:			3797
E. faecalis
MH 1	van	cip	lvx	cro	fep	amc	tzp	sxt	cfz	cst	imp	gen
	0	0	0	0	1	0	0	0	0	1	0	1
	0	0	0	1	1	0	0	0	1	1	1	1
	0	1	0	1	1	0	0	0	1	1	1	1
	1	1	1	1	1	0	0	0	1	1	1	1
	1	1	1	1	1	0	0	0	1	1	1	1
	1	1	1	1	1	0	0	0	1	1	1	1
	1	1	1	1	1	0	0	0	1	1	1	1
	van	cip	lvx	cro	fep	amc	tzp	sxt	cfz	cst	imp	gen
	1168	1868	1908	1018	5323	1721	1176	3735	1360	20015	3144	24627
	1138	3058	888	1045	11319	1340	792	6327	2748	32341	13465	31554
	905	16186	2420	2547	16159	1255	916	9261	14284	31388	23787	35013
	1521	29658	13886	4811	27797	1196	668	7689	6200	32942	25441	33000
	19049	28436	21627	7668	25927	790	595	9233	10190	28906	23982	31817
	29862	25996	23626	11673	27958	625	3027	9513	14267	26680	24995	31389
	30214	24822	23208	18763	29362	1383	9415	9120	17969	23218	23923	32730
	32000	32012	38363	3408					1023	978	814	857
	Mean of max. growth:			26445.8					Mean of inital bact. count:			918
	Growth ratio:		28.808						2x Initial bact. count:			1836
E. faecalis
MH 2	van	cip	lvx	cro	fep	amc	tzp	sxt	cfz	cst	imp	gen
	0	0	0	0	1	0	0	0	0	1	0	1
	0	0	0	0	1	0	0	0	1	1	1	1
	0	1	0	0	1	0	0	0	1	1	1	1
	1	1	1	1	1	0	0	0	1	1	1	1
	1	1	1	1	1	0	0	0	1	1	1	1
	1	1	1	1	1	0	0	0	1	1	1	1
	1	1	1	1	1	0	0	0	1	1	1	1
	van	cip	lvx	cro	fep	amc	tzp	sxt	cfz	cst	imp	gen
	992	1068	947	718	2372	1140	1131	583	1237	2048	3395	3261
	877	1247	808	590	3028	940	949	1078	2721	9240	7921	5605
	706	2237	1118	729	4334	824	934	2424	11904	16753	9937	8996
	736	5914	3497	1448	6646	791	867	7807	7751	13910	11933	12013
	2474	10601	6980	2884	9375	767	1078	11558	11323	15093	13352	14360
	8632	13496	11466	4112	13815	719	1021	13359	12970	15102	16315	16801
	15481	16267	15030	8096	13250	686	720	16204	15626	16585	16959	18155
	30567	18096	25673	22610					608	644	807	810
	Mean of max. growth:			24236.5					Mean of inital bact. count:			717.25
	Growth ratio:		33.7909						2x Initial bact. count:			1434.5
E. faecalis
MH 3	van	cip	lvx	cro	fep	amc	tzp	sxt	cfz	cst	imp	gen
	0	0	0	1	0	0	0	0	0	1	0	1
	0	0	0	1	0	0	0	0	1	1	0	1
	0	0	0	1	1	0	0	0	1	1	0	1
	0	1	0	1	1	0	0	0	1	1	0	1
	1	1	1	1	1	0	0	0	1	1	0	1
	1	1	1	1	1	0	0	0	1	1	0	1
	1	1	1	1	1	0	0	0	1	1	0	1
	van	cip	lvx	cro	fep	amc	tzp	sxt	cfz	cst	imp	gen
	970	1380	1512	551	6988	1552	1568	1502	4867	44256	2544	53970
	1436	1039	1346	967	14611	2293	1455	1316	15679	63426	1438	45504
	1488	1181	1089	1835	27701	2174	1505	1207	29016	67635	1732	45099
	1224	1135	1432	6417	39525	1514	1367	1307	42746	60896	1388	50246
	26058	2495	2888	7736	39525	1078	837	597	23061	41182	1211	48226
	69030	8437	13096	18275	38195	9144	9249	1325	49886	41182	16666	50017
	64317	16908	24861	32267	37709	24412	22287	1120	53734	41182	26788	45377
	64939	49911	61275	58347					1554	1123	1242	988
	Mean of max. growth:			58618					Mean of inital bact. count:			1226.75
	Growth ratio:		47.7832						2x Initial bact. count:			2453.5
S. pyogenes
LB 1	van	cip	lvx	cro	fep	amc	tzp	sxt	cfz	cst	imp	gen
	0	0	0	0	0	0	0	0	0	0	0	0
	0	0	0	0	0	0	0	0	0	0	0	0
	0	1	0	0	0	0	0	0	0	0	0	0
	0	1	0	0	0	0	0	0	0	0	0	0
	0	1	0	0	0	0	0	0	0	1	0	0
	0	1	0	0	0	0	0	0	0	1	0	0
	0	1	0	0	0	0	0	1	0	1	0	1
	van	cip	lvx	cro	fep	amc	tzp	sxt	cfz	cst	imp	gen
	474	672	893	379	730	338	720	602	765	2424	462	453
	376	535	1073	322	461	286	476	572	661	3353	622	563
	473	694	1105	520	578	596	513	211	1171	3769	671	607
	365	897	681	444	681	402	351	412	1038	3569	707	602
	398	1065	829	542	662	688	1010	360	600	4206	722	534
	329	2660	1435	708	605	777	691	1618	643	4257	418	394
	307	1881	1619	296	997	988	322	1796	913	2459	309	301
	3215	3738	3041	3298					402	380	353	310
	Mean of max. growth:			3323					Mean of inital bact. count:			361.25
	Growth ratio:		9.19862						2x Initial bact. count:			722.5
S. pyogenes
LB 2	van	cip	lvx	cro	fep	amc	tzp	sxt	cfz	cst	imp	gen
	0	0	0	0	0	0	0	0	0	0	0	0
	0	0	0	0	0	0	0	0	0	0	0	0
	0	1	0	0	0	0	0	0	0	0	0	0
	0	1	0	0	0	0	0	0	0	1	0	0
	0	1	0	0	0	0	0	0	0	1	0	0
	0	1	0	0	0	0	0	0	0	1	0	0
	0	1	0	0	0	0	0	1	0	1	0	0
	van	cip	lvx	cro	fep	amc	tzp	sxt	cfz	cst	imp	gen
	1524	1818	1060	1129	1557	1244	1269	1806	1540	1687	1004	1218
	1168	1490	1253	1179	1166	1070	1294	3788	1240	3421	2033	1347
	1299	1793	1355	1272	1514	1051	1259	3422	1187	5365	1105	2539
	1387	3246	1715	1286	1247	1476	1262	3278	1122	6088	1016	4021
	1660	5402	3404	1334	1426	1250	1337	4147	1098	7244	1825	7370
	1566	6375	5647	1217	1409	1336	1233	6134	1137	6719	1193	6142
	1565	6262	6004	1295	1324	1118	1634	5346	1209	8143	1220	7455
	10220	8053	9945	10285					1447	1834	1195	1921
	Mean of max. growth:			9625.75					Mean of inital bact. count:			1599.25
	Growth ratio:		6.01892						2x Initial bact. count:			3198.5
S. pyogenes
LB 3	van	cip	lvx	cro	fep	amc	tzp	sxt	cfz	cst	imp	gen
	0	0	0	0	0	0	0	0	0	1	0	0
	0	0	0	0	0	0	0	0	0	1	0	0
	0	1	0	0	0	0	0	1	0	1	0	1
	0	1	1	0	0	0	0	1	0	1	0	1
	0	1	1	0	0	0	0	1	0	1	0	1
	0	1	1	0	0	0	0	1	0	1	0	1
	0	1	1	0	0	0	0	1	0	1	0	1
	van	cip	lvx	cro	fep	amc	tzp	sxt	cfz	cst	imp	gen
	1809	2313	1247	1188	1615	1469	1505	1994	2381	2289	1375	1865
	1372	1661	1363	1220	1179	1283	1587	2882	1498	3551	2140	1595
	1375	1936	1413	1330	1530	1211	1417	2539	1509	5573	1313	2747
	1496	3495	1592	1440	1279	1715	1258	3367	1318	6200	1179	4164
	1646	5413	2842	1377	1497	1392	1448	4312	1260	7354	1790	7437
	1601	6302	5696	1324	1558	1498	1375	6250	1298	6832	1439	6327
	1614	6226	6045	1354	1404	1269	1429	5410	1348	8159	1223	7599
	10141	7951	9720	8855					1490	1646	1694	1981
	Mean of max. growth:			9166.75					Mean of inital bact. count:			1702.75
	Growth ratio:		5.3835						2x Initial bact. count:			3405.5
S. pyogenes
MH 1	van	cip	lvx	cro	fep	amc	tzp	sxt	cfz	cst	imp	gen
	0	0	0	0	0	0	0	0	0	0	0	0
	0	0	0	0	0	0	0	0	0	1	0	0
	0	0	0	0	0	0	0	0	0	1	0	0
	0	0	0	0	0	0	0	0	0	1	0	0
	0	0	1	0	0	0	0	0	0	1	0	1
	0	0	1	0	0	0	0	0	0	1	0	1
	1	0	1	0	0	0	0	0	0	1	0	1
	van	cip	lvx	cro	fep	amc	tzp	sxt	cfz	cst	imp	gen
	196	399	278	218	280	276	367	799	328	1345	185	319
	406	375	380	241	275	281	331	1040	311	3426	302	1107
	315	639	328	281	266	300	346	1118	266	2347	280	1950
	323	1406	606	283	295	325	298	1569	264	2963	262	2878
	368	1974	1243	289	323	355	412	2214	308	2900	260	2300
	321	2326	2493	276	244	303	347	2112	314	3291	386	2839
	2140	2495	2432	265	267	378	344	3301	313	2943	324	2470
	2069	3735	3102	2966					353	306	298	424
	Mean of max. growth:			2968					Mean of inital bact. count:			345.25
	Growth ratio:		8.59667						2x Initial bact. count:			690.5
S. pyogenes
MH 2	van	cip	lvx	cro	fep	amc	tzp	sxt	cfz	cst	imp	gen
	0	0	0	0	0	0	0	0	0	1	0	0
	0	0	0	0	0	0	0	0	0	1	0	0
	0	0	0	0	0	0	0	0	0	1	0	0
	0	0	0	0	0	0	0	0	0	1	0	0
	0	1	1	0	0	0	0	0	0	1	0	0
	0	1	1	0	0	0	0	0	0	1	0	0
	1	1	1	0	0	0	0	0	0	1	0	0
	van	cip	lvx	cro	fep	amc	tzp	sxt	cfz	cst	imp	gen
	1630	1769	1595	499.5	643	698	819.5	1929	828	3994	675	1596
	1683	1832	1477	688	683	780	811.5	2047	938.5	5478	969	1500
	1353	2101	1911	634	624	747.5	738.5	2386	951.5	5862	799.5	1486
	1435	2853	2603	735.5	715.5	674	711.5	3600	855.5	4438	800.5	1806
	1330	3594	3115	720	655.5	620.5	725.5	4199	740	4356	807.5	2531
	1435	3651	3902	743.5	669	648.5	719.5	3994	747.5	4399	1502	3469
	2227	3510	3295	740	699.5	689.5	793	3741	720	3457	882.5	4235
	3758	4722	3149	3426					952	1015	836	952
	Mean of max. growth:			3763.75					Mean of inital bact. count:			938.75
	Growth ratio:		4.00932						2x Initial bact. count:			1877.5
S. pyogenes
MH 3	van	cip	lvx	cro	fep	amc	tzp	sxt	cfz	cst	imp	gen
	0	0	0	0	0	0	0	0	0	1	0	0
	0	0	0	0	0	0	0	0	0	1	0	0
	0	0	0	0	0	0	0	0	0	1	0	0
	0	0	0	0	0	0	0	0	0	1	0	0
	0	0	0	0	0	0	0	0	0	1	0	1
	0	0	0	0	0	0	0	1	0	1	0	1
	1	0	1	0	0	0	0	1	0	1	0	1
	van	cip	lvx	cro	fep	amc	tzp	sxt	cfz	cst	imp	gen
	362	402	389	364	285	325	447	624	324	1005	303	370
	772	407	447	276	317	474	362	1205	280	1709	259	566
	507	524	431	326	595	338	349	571	290	2118	293	1164
	416	552	476	361	369	369	395	758	342	3022	311	1818
	418	515	541	375	432	338	370	1196	354	3569	323	2738
	443	705	717	422	421	415	377	1983	323	3054	332	3169
	1582	1230	1806	492	413	439	463	3187	307	3379	331	3621
	3567	3311	3317	3458					406	548	384	487
	Mean of max. growth:			3413.25					Mean of inital bact. count:			456.25
	Growth ratio:		7.4811						2x Initial bact. count:			912.5
S. aureus
LB 1
	van	cip	lvx	cro	fep	amc	tzp	sxt	cfz	cst	imp	gen
	0	0	0	0	0	0	0	0	0	1	0	0
	0	0	0	0	0	0	0	0	0	1	0	0
	0	0	0	0	0	0	0	0	0	1	0	0
	0	0	0	1	1	0	0	0	0	1	0	0
	0	0	0	1	1	0	0	0	0	1	0	0
	1	0	0	1	1	0	0	0	0	1	0	0
	1	1	0	1	1	0	0	0	0	1	0	0
Event count	van	cip	lvx	cro	fep	amc	tzp	sxt	cfz	cst	imp	gen
	707	745	728	1150	969	866	911	1106	792	2651	883	546
	793	817	960	1421	938	1019	997	943	895	958	720	891
	1187	684	727	883	800	991	1313	758	891	1205	766	491
	1128	902	576	1161	755	1125	891	721	756	842	683	1230
	1100	910	595	614	769	1035	1081	672	826	980	711	881
	777	1102	965	704	696	1201	1344	1298	959	954	739	713
	810	764	919	1501	1262	1512	1029	942	768	966	574	897
	890	845	827	952					346	315	454	420
SSC Geo mean	van	cip	lvx	cro	fep	amc	tzp	sxt	cfz	cst	imp	gen
	40	139	96	82	74	54	54	202	58	372	50	56
	38	188	119	97	97	52	59	193	69	386	55	59
	40	227	151	156	139	52	67	233	95	439	58	54
	43	273	180	728	358	58	68	280	107	403	57	59
	77	329	240	460	635	58	83	207	110	542	69	52
	215	449	324	455	591	70	95	253	135	631	74	56
	373	493	455	715	672	85	189	465	411	621	84	100
	593	478	549	460					44	45	55	43
Event count x SSC Geomean	van	cip	lvx	cro	fep	amc	tzp	sxt	cfz	cst	imp	gen
	28280	103555	69888	94300	71706	46764	49194	223412	45936	986172	44150	30576
	30134	153596	114240	137837	90986	52988	58823	181999	61755	369788	39600	52569
	47480	155268	109777	137748	111200	51532	87971	176614	84645	528995	44428	26514
	48504	246246	103680	845208	270290	65250	60588	201880	80892	339326	38931	72570
	84700	299390	142800	282440	488315	60030	89723	139104	90860	531160	49059	45812
	167055	494798	312660	320320	411336	84070	127680	328394	129465	601974	54686	39928
	302130	376652	418145	1073215	848064	128520	194481	438030	315648	599886	48216	89700
	527770	403910	454023	437920					98047.8	89263.1	128652	119018
	Mean of comb. paramter of max. growth:			455906				Mean of comb. paramter of inital bact. sample				108745
	Growth' ratio:		4.19242						2x Initial comb. parameter			217490
S. aureus
LB 2
	van	cip	lvx	cro	fep	amc	tzp	sxt	cfz	cst	imp	gen
	0	0	0	0	0	0	0	0	0	1	0	0
	0	0	0	0	0	0	0	0	0	1	0	0
	0	0	0	0	0	0	0	0	0	1	0	0
	0	1	0	0	1	0	0	0	0	1	0	0
	1	1	0	1	1	0	0	0	0	1	0	1
	1	1	0	1	1	0	0	0	0	1	0	1
	1	1	0	1	1	0	0	0	0	1	0	1
Event count	van	cip	lvx	cro	fep	amc	tzp	sxt	cfz	cst	imp	gen
	570	1050	630	975	915	765	675	1065	720	1230	795	840
	480	1080	1020	1080	1350	840	750	1080	1095	1185	1305	1200
	526	1140	1020	1230	1350	975	825	930	930	1170	930	1290
	600	1200	1050	1305	1245	1065	950	960	930	1215	885	1245
	735	1200	915	1155	1005	1170	964	1110	1029	1200	1185	1245
	975	1305	990	1185	1260	1290	898	975	1080	1365	1245	1560
	1140	1275	1170	1170	1185	1125	876	1005	1155	1380	1155	1470
	1065	1440	1365	1264					320	225	480	180
SSC Geo mean	van	cip	lvx	cro	fep	amc	tzp	sxt	cfz	cst	imp	gen
	70	425	75	66	60	50	51	172	54	803	50	65
	71	577	97	66	77	72	50	202	51	811	52	82
	69	642	145	81	82	74	54	219	60	853	53	148
	70	655	219	190	206	73	65	190	65	795	56	299
	82	648	307	456	408	62	66	228	98	801	50	293
	380	672	416	529	484	81	65	270	267	759	53	358
	555	641	518	536	582	177	77	303	510	789	63	496
	786	736	658	692					110	125	112	103
Event count x SSC Geomean	van	cip	lvx	cro	fep	amc	tzp	sxt	cfz	cst	imp	gen
	39900	446250	47250	64350	54900	38250	34425	183180	38880	987690	39750	54600
	34080	623160	98940	71280	103950	60480	37500	218160	55845	961035	67860	98400
	36294	731880	147900	99630	110700	72150	44550	203670	55800	998010	49290	190920
	42000	786000	229950	247950	256470	77745	61750	182400	60450	965925	49560	372255
	60270	777600	280905	526680	410040	72540	63624	253080	100842	961200	59250	364785
	370500	876960	411840	626865	609840	104490	58370	263250	288360	1036035	65985	558480
	632700	817275	606060	627120	689670	199125	67452	304515	589050	1088820	72765	729120
	837090	1059840	898170	874688					132880	93431.2	199320	74745
	Mean of comb. paramter of max. growth:			917447				Mean of comb. paramter of inital bact. sample				125094
	Growth' ratio:		7.33406						2x Initial comb. parameter			250188
S. aureus
LB 3
	van	cip	lvx	cro	fep	amc	tzp	sxt	cfz	cst	imp	gen
	0	0	0	0	0	0	0	0	0	1	0	0
	0	0	0	0	0	0	0	0	0	1	0	0
	0	0	0	0	0	0	0	0	0	1	0	0
	0	1	0	0	0	0	0	0	0	1	1	1
	0	1	0	0	1	0	0	0	0	1	1	1
	1	1	1	1	1	0	0	0	0	1	1	1
	1	1	1	1	1	0	0	1	0	1	1	1
	0.5	2	0.5	0.5	1	≤0.5	≤0.5	0.25	≤0.25	>8	4	2
Event count	van	cip	lvx	cro	fep	amc	tzp	sxt	cfz	cst	imp	gen
	6433	4845	5980	501	716	466	517	514	1242	661	351	394
	487	205	309	489	569	474	408	598	505	368	326	392
	386	182	277	429	537	462	398	329	455	292	377	299
	408	260	225	439	362	402	523	520	395	1302	549	975
	434	292	228	410	252	511	445	500	376	754	538	841
	284	553	312	301	453	467	381	497	310	940	521	1255
	487	543	342	331	591	475	455	538	241	726	767	1017
	886	687	679	703					133	180	125	142
SSC Geo mean	van	cip	lvx	cro	fep	amc	tzp	sxt	cfz	cst	imp	gen
	184	184	202	215	203	210	184	275	220	1271	115	119
	103	307	237	124	157	127	106	302	136	886	132	131
	95	610	350	130	200	130	115	428	130	1187	387	283
	103	1272	606	163	551	199	203	430	177	1145	989	945
	122	1520	1042	239	1167	205	180	456	206	1208	1147	1027
	1088	1753	1942	912	1784	304	195	461	234	1077	1063	981
	1767	1425	1795	2737	988	567	105	981	988	1245	1033	896
	1303	1532	1551	1435					211	193	201	193
Event count x SSC Geomean	van	cip	lvx	cro	fep	amc	tzp	sxt	cfz	cst	imp	gen
	1183672	891480	1207960	107715	145348	97860	95128	141350	273240	840131	40365	46886
	50161	62935	73233	60636	89333	60198	43248	180596	68680	326048	43032	51352
	36670	111020	96950	55770	107400	60060	45770	140812	59150	346604	145899	84617
	42024	330720	136350	71557	199462	79998	106169	223600	69915	1490790	542961	921375
	52948	443840	237576	97990	294084	104755	80100	228000	77456	910832	617086	863707
	308992	969409	605904	274512	808152	141968	74295	229117	72540	1012380	553823	1231155
	860529	773775	613890	905947	583908	269325	47775	527778	238108	903870	792311	911232
	1154458	1052484	1053129	1008805					110041	148928	103422	117487
	Mean of comb. paramter of max. growth:			1067219				Mean of comb. paramter of inital bact. sample				119969
	Growth' ratio:		8.89576						2x Initial comb. parameter			239939
S. aureus
MH 1
	van	cip	lvx	cro	fep	amc	tzp	sxt	cfz	cst	imp	gen
	0	0	0	0	0	0	0	0	0	1	0	0
	0	0	0	0	0	0	0	0	0	1	0	0
	0	1	0	0	0	0	0	0	0	1	0	0
	0	1	0	0	0	0	0	0	0	1	0	0
	1	1	0	0	1	0	0	0	0	1	1	0
	1	1	1	1	1	0	0	0	0	1	1	0
	1	1	1	1	1	0	0	0	1	1	1	1
Event count	van	cip	lvx	cro	fep	amc	tzp	sxt	cfz	cst	imp	gen
	450	150	465	433	722	422	419	417	343	227	298	320
	362	163	218	390	381	395	516	161	356	285	294	375
	504	120	89	278	290	363	387	141	346	207	106	309
	400	205	49	82	152	246	355	66	346	197	28	322
	480	283	50	46	178	346	418	50	164	217	42	268
	483	313	51	137	153	411	286	95	73	251	64	260
	482	312	299	145	127	132	249	64	61	381	154	405
	586	728	565	649					261	254	227	267
SSC Geo mean	van	cip	lvx	cro	fep	amc	tzp	sxt	cfz	cst	imp	gen
	176	500	451	265	206	225	229	383	226	877	339	225
	175	568	517	219	202	214	209	315	220	840	413	216
	182	1441	441	250	314	206	220	373	235	881	785	237
	190	1477	437	860	748	204	195	292	261	728	231	219
	335	1039	286	1963	1400	228	223	352	353	672	1351	297
	718	777	688	1435	874	278	248	664	1761	830	1590	497
	695	926	926	1148	672	565	403	744	2508	765	1780	798
	604	740	625	652					140	145	137	149
Event count x SSC Geomean	van	cip	lvx	cro	fep	amc	tzp	sxt	cfz	cst	imp	gen
	79200	75000	209715	114745	148732	94950	95951	159711	77518	199079	101022	72000
	63350	92584	112706	85410	76962	84530	107844	50715	78320	239400	121422	81000
	91728	172920	39249	69500	91060	74778	85140	52593	81310	182367	83210	73233
	76000	302785	21413	70520	113696	50184	69225	19272	90306	143416	6468	70518
	160800	294037	14300	90298	249200	78888	93214	17600	57892	145824	56742	79596
	346794	243201	35088	196595	133722	114258	70928	63080	128553	208330	101760	129220
	334990	288912	276874	166460	105647	74580	100347	47616	152988	291465	274120	323190
	353944	538720	353125	423148					104139	101346	90573	106533
	Mean of comb. paramter of max. growth:			417234				Mean of comb. paramter of inital bact. sample				100648
	Growth' ratio:		4.14549						2x Initial comb. parameter			201296
S. aureus
MH 2
	van	cip	lvx	cro	fep	amc	tzp	sxt	cfz	cst	imp	gen
	0	0	0	0	0	0	0	0	0	1	0	0
	0	0	0	0	0	0	0	0	0	1	0	0
	0	0	0	0	0	0	0	0	0	1	0	0
	0	1	0	0	0	0	0	0	0	1	0	0
	1	1	0	1	1	0	0	0	0	1	1	0
	1	1	1	1	1	0	0	0	0	1	1	0
	1	1	1	1	1	0	0	0	1	1	1	1
Event count	van	cip	lvx	cro	fep	amc	tzp	sxt	cfz	cst	imp	gen
	874	319	571	768	1080	1000	1038	665	925	690	711	750
	809	308	403	908	870	1013	918	535	837	1004	632	807
	788	381	410	704	541	808	878	422	839	1201	287	674
	771	562	494	316	351	955	799	268	816	895	103	771
	579	1014	209	306	528	1199	766	291	508	745	76	657
	826	943	504	626	856	599	792	309	248	884	163	472
	987	1301	1097	867	668	409	494	405	521	1462	569	389
	1596	3871	1875	2217					637	559	587	685
SSC Geo mean	van	cip	lvx	cro	fep	amc	tzp	sxt	cfz	cst	imp	gen
	34	614	468	262	218	227	235	507	244	1430	322	214
	169	615	517	279	264	218	225	805	240	1180	432	202
	156	1566	568	330	454	232	233	913	258	828	747	204
	190	1223	859	887	3024	242	224	977	332	738	2045	203
	805	876	1051	1777	1506	262	265	1086	547	786	1506	262
	877	796	1568	1027	1061	426	325	1351	2287	634	1853	392
	771	679	1005	855	975	935	861	1316	3274	632	1806	455
	872	780	1149	886					82	76	80	86
Event count x SSC Geomean	van	cip	lvx	cro	fep	amc	tzp	sxt	cfz	cst	imp	gen
	29716	195866	267228	201216	235440	227000	243930	337155	225700	986700	228942	160500
	136721	189420	208351	253332	229680	220834	206550	430675	200880	1184720	273024	163014
	122928	596646	232880	232320	245614	187456	204574	385286	216462	994428	214389	137496
	146490	687326	424346	280292	1061424	231110	178976	261836	270912	660510	210635	156513
	466095	888264	219659	543762	795168	314138	202990	316026	277876	585570	114456	172134
	724402	750628	790272	642902	908216	255174	257400	417459	567176	560456	302039	185024
	760977	883379	1102485	741285	651300	382415	425334	532980	1705754	923984	1027614	176995
	1391712	3019380	2154375	1964262					319376	280269	294307	343442
	Mean of comb. paramter of max. growth:			2.13243e+06				Mean of comb. paramter of inital bact. sample				309348
	Growth' ratio:		6.8933						2x Initial comb. parameter			618697
S. aureus
MH 3
	van	cip	lvx	cro	fep	amc	tzp	sxt	cfz	cst	imp	gen
	0	0	0	0	0	0	0	0	0	1	0	0
	0	0	0	0	0	0	0	0	0	1	0	0
	0	0	0	0	0	0	0	0	0	1	0	0
	0	0	0	0	1	0	0	0	0	1	0	0
	0	0	0	0	1	1	0	0	0	1	0	0
	1	1	0	0	1	1	1	0	0	1	0	0
	1	1	1	1	1	1	1	0	0	1	0	0
Event count	van	cip	lvx	cro	fep	amc	tzp	sxt	cfz	cst	imp	gen
	2670	3325	3909	3328	4199	2322	3723	3537	3281	12842	3133	11261
	3667	2246	3125	2559	2452	2431	2968	2185	2795	8513	1261	4850
	2994	1571	2654	2214	2071	2335	2773	1585	2776	13392	678	4342
	3059	1377	2011	1135	2176	1617	2704	1555	1770	17642	2178	4245
	3217	2446	1587	2625	3362	815	2538	1468	1054	22938	3872	5864
	12775	8082	1596	11007	4226	1448	1636	1167	585	21223	6474	16084
	26835	16123	6010	15862	8839	1415	2607	1135	789	29710	9977	38094
	26715	18355	17291	19238					5071	5638	5117	6491
SSC Geo mean	van	cip	lvx	cro	fep	amc	tzp	sxt	cfz	cst	imp	gen
	37	100	63	80	96	68	45	126	51	426	83	64
	39	72	67	108	145	73	46	112	54	481	67	67
	39	79	73	131	892	96	52	117	75	481	68	69
	39	69	83	367	523	123	65	147	102	481	555	93
	45	202	88	832	570	102	85	159	134	481	387	161
	377	473	94	575	628	283	140	158	98	481	781	484
	371	499	475	448	623	330	442	176	480	481	706	500
	257	267	278	252					33	34	36	36
	van	cip	lvx	cro	fep	amc	tzp	sxt	cfz	cst	imp	gen
	98790	332500	246267	266240	403104	157896	167535	445662	167331	5470692	260039	720704
	143013	161712	209375	276372	355540	177463	136528	244720	150930	4094753	84487	324950
	116766	124109	193742	290034	1847332	224160	144196	185445	208200	6441552	46104	299598
	119301	95013	166913	416545	1138048	198891	175760	228585	180540	8485802	1208790	394785
	144765	494092	139656	2184000	1916340	83130	215730	233412	141236	11033178	1498464	944104
	4816175	3822786	150024	6329025	2653928	409784	229040	184386	57330	10208263	5056194	7784656
	9955785	8045377	2854750	7106176	5506697	466950	1152294	199760	378720	14290510	7043762	19047000
	6865755	4900785	4806898	4847976					756213	840767	763073	967970
	Mean of comb. paramter of max. growth:			5.35535e+06				Mean of comb. paramter of inital bact. sample				832006
	Growth' ratio:		6.43668						2x Initial comb. parameter			1.66401e+06
